# Supplementary material for: L-2hydroxyglutaric acid rewires amino acid metabolism in colorectal cancer via the mTOR-ATF4 axis
Source: Oncogene. 2023 Mar 6;42(16):1294–307. doi: 10.1038/s41388-023-02632-7 (PMC10101855; doi:10.1038/s41388-023-02632-7)
Supplement: Supplementary file 2 — Supplementray table 1 [file 41388_2023_2632_MOESM2_ESM.xlsx]

## Sheet: Supplementary Table 1
Supplementary Table 1. Levels of metabolites in OC-L2HG treated HT29 and HCT116 cells.
																	Unit: fmol/cell
Compound name	Cell type	HT29								HCT116
	Treatment	DMSO				OC-L2HG				DMSO				OC-L2HG
	No.	1	2	3	4	1	2	3	4	1	2	3	4	1	2	3	4
1-Aminocyclopropane-1-carboxylate		N.D.	N.D.	N.D.	N.D.	N.D.	N.D.	N.D.	N.D.	0.000634878	0.000993205	0.000939037	N.D.	N.D.	N.D.	0.00127404	N.D.
1-Methyladenosine		0.00156008	0.00135824	0.00126729	0.00117998	0.00170001	0.00150485	0.00223835	0.0020198	0.000265036	0.000218143	0.000286175	0.000290502	N.D.	N.D.	N.D.	N.D.
1-Methylnicotinamide		0.74818	0.743296	0.716541	0.732198	0.727149	0.795189	0.808986	0.764706	N.D.	N.D.	N.D.	N.D.	N.D.	N.D.	N.D.	N.D.
2,3-DPG		0.0399702	0.0543948	0.0410777	0.0427841	0.0243277	0.0435445	0.0540328	0.0348343	0.0172054	0.0195981	0.020575	0.0255188	0.0154096	0.0216138	0.0160824	0.0173266
2,4-Diaminobutyrate		N.D.	N.D.	N.D.	N.D.	N.D.	N.D.	N.D.	N.D.	N.D.	N.D.	N.D.	N.D.	N.D.	0.00106897	N.D.	0.000753356
2AB		0.0803345	0.0786504	0.0737294	0.0743005	0.0922986	0.0958156	0.0902305	0.0847747	0.0579063	0.0466395	0.0659681	0.057229	0.0327627	0.0296089	0.0309182	0.0285145
2'-Deoxycytidine		0.0286406	0.0311024	0.0296916	0.0281335	0.00973928	0.0111789	0.0104135	0.00951079	0.00158083	0.00139753	0.00139204	0.00131252	N.D.	N.D.	0.00082201	N.D.
2-Hydroxybutyrate		0.00968621	0.00950352	0.0108357	0.00802111	0.0125106	0.00733532	0.0117856	0.0131963	0.004766	0.00446372	0.00407694	0.00420846	0.00576383	N.D.	0.0051727	0.0051443
2-Hydroxyglutarate		0.123027	0.118951	0.1147	0.107446	6.04919	5.83052	6.15365	5.96814	0.0457165	0.0417601	0.0435735	0.041317	0.597306	0.580061	0.579123	0.568028
2-Hydroxyisobutyrate		0.00609015	0.0100678	N.D.	0.00717048	0.00845394	N.D.	0.00865186	0.00676786	0.00104308	0.00254402	N.D.	0.00183977	N.D.	N.D.	0.00294925	0.00244596
2-Oxoglutarate		1.1451	1.10019	1.08655	1.0507	0.896404	0.941919	0.873934	0.877389	0.220306	0.194414	0.226213	0.189561	0.183018	0.203185	0.205403	0.199679
2-Oxoisopentanoate		0.0397823	0.0378499	0.0281682	0.031321	0.0413371	0.0401897	0.0367312	0.0367615	0.00833195	0.00867701	0.00921361	0.00637499	0.0111889	0.010449	0.0103115	0.00880125
2PG		0.0187437	0.0223859	0.0187241	0.0262147	0.00973596	0.0109056	0.00947554	0.00990667	0.00303987	0.00301413	0.00352752	0.00335792	0.0035807	0.00339981	N.D.	N.D.
3-Hydroxy-3-methylglutarate		0.0141488	0.0127498	0.0123963	0.012399	0.0200772	0.021097	0.0236396	0.0211675	0.0126011	0.0111887	0.0116409	0.0115065	0.0414318	0.0447266	0.0440204	0.0417238
3-Hydroxybutyrate		0.0742484	0.0733216	0.0682409	0.0713603	0.0710257	0.0792621	0.0709796	0.0783772	0.0188918	0.017251	0.0189834	0.0162619	0.0258664	0.0288865	0.0252108	0.0248645
3-Methylhistidine		0.0804262	0.0750528	0.0746749	0.0723456	0.09044	0.0937888	0.0995507	0.0959867	0.0526179	0.0491989	0.0566	0.0494567	0.0324675	0.0306764	0.0328887	0.0298203
3PG		0.0892775	0.0952697	0.0904477	0.0970571	0.0613928	0.078893	0.0752472	0.0646397	0.015971	0.0170333	0.0187749	0.0197988	0.0120802	0.0123856	0.0131224	0.0101582
4-Acetylbutyrate		0.0206345	0.0177862	0.0155357	0.0158185	0.0175494	0.0181913	0.0137509	0.0175114	0.00392035	0.00380973	0.0033665	0.00366946	0.00622125	0.00595378	0.00581896	0.00499617
4-Methyl-2-oxopentanoate		0.412983	0.413226	0.351506	0.348365	0.544168	0.526025	0.493414	0.523222	0.167748	0.142285	0.147205	0.134868	0.171957	0.176472	0.168048	0.163301
4-Oxohexanoate		N.D.	N.D.	N.D.	N.D.	0.00725237	0.00853581	N.D.	N.D.	N.D.	0.00104986	N.D.	N.D.	N.D.	0.00199461	N.D.	N.D.
4-Oxopentanoate		0.0679401	0.0413164	0.0658717	0.0559308	0.044574	0.0593654	0.0536662	0.0493033	0.0112843	0.00866146	0.00948309	0.00937911	0.0141109	0.0198378	0.0170226	0.0145644
5-Aminoimidazole-4-carboxamide ribotide		0.0123687	0.00747729	0.00847274	0.00773086	N.D.	N.D.	N.D.	N.D.	0.0441244	0.0318223	0.0414578	0.0364823	N.D.	N.D.	N.D.	N.D.
5-Aminovalerate		0.0745448	0.0824719	0.0753739	0.0719717	0.085741	0.0835218	0.088126	0.0902119	0.0108344	0.0104885	0.0109185	0.0105067	0.0175566	0.0180758	0.0204708	0.0170314
5'-Deoxyadenosine		0.00772022	0.00768672	0.00711607	0.00580877	0.00301577	0.00366789	0.00182294	0.00193818	N.D.	N.D.	N.D.	N.D.	0.000336481	N.D.	N.D.	N.D.
5-Hydroxylysine		N.D.	N.D.	N.D.	0.00157699	0.000978855	0.00256127	0.00357108	0.00216634	0.000881695	0.000813313	0.00102942	0.000995309	0.00138651	0.00125567	0.000922874	0.00101466
5-Methylthioadenosine		0.0309485	0.0350732	0.0279335	0.0280312	0.0275771	0.0347219	0.0378657	0.0304723	0.0244985	0.0232135	0.0191468	0.0256072	0.0186577	0.0210389	0.0171585	0.0148305
5-Oxoproline		1.41334	1.36789	1.21254	1.254	2.44715	2.35738	2.38545	2.49867	0.839854	0.733288	0.762858	0.7833	0.972804	0.963009	0.941801	0.962901
6-Phosphogluconate		0.0473431	0.0486856	0.0488384	0.039985	0.042929	0.0453582	0.0422182	0.0474378	0.00532962	0.00591761	0.00748653	0.00704074	0.00743124	0.00639867	0.00824907	0.00701439
7,8-Dihydrobiopterin		0.00671076	N.D.	N.D.	N.D.	0.00733977	0.0133966	0.00607962	0.009123	0.0199803	0.0208999	0.0270212	0.0263714	0.0215853	0.0226012	0.0246359	0.0241682
Acetyl CoA		0.00528187	0.00380328	0.00247941	0.00352268	0.0034695	0.00550645	0.00192545	0.00279394	0.000178214	0.000203956	0.000237272	N.D.	0.000329134	N.D.	0.000455697	0.000388893
Acetylcholine		0.000996397	0.000724803	0.000835855	0.000507937	N.D.	N.D.	N.D.	0.00043138	0.000215878	0.000210879	0.000164121	N.D.	N.D.	N.D.	N.D.	N.D.
Adenine		0.0100288	0.0131425	0.0138799	0.0104974	0.0264717	0.0248247	0.0259902	0.0273764	0.0104424	0.0149809	0.0167505	0.0178761	0.0165648	0.0128674	0.013075	0.0163229
Adenosine		0.00457183	0.0121461	0.00417728	0.00964079	0.00413357	0.00545882	0.00519868	0.00626731	0.00139936	0.00147444	0.00198402	0.00188565	0.00134131	0.00130778	0.00147359	0.00109033
Adenosine 3',5'-diphosphate		0.00316223	0.00242642	0.00257613	0.00176371	0.00261449	0.00367177	0.0047982	0.0032219	0.00101619	0.00069042	0.00098208	0.000788282	0.00131091	0.00147908	0.00129377	0.00114564
Adenosine 5'-phosphosulfate		0.0130395	0.0117835	0.0147215	0.0145994	0.00757691	0.00806712	0.008287	0.0082505	0.00371838	0.00263659	0.00316071	0.00272422	0.00336768	0.00292128	0.0039285	0.00258706
Adenylosuccinate		0.0061462	0.0045988	0.00360754	0.00623161	0.00242094	N.D.	0.00303196	N.D.	0.00121776	0.00141566	0.00146602	0.00120095	0.000749875	0.00122752	N.D.	0.00094443
Adipate		0.022059	0.0100149	0.00915941	0.0128146	0.0117647	0.0111116	0.00929041	0.0118258	0.00307866	0.00219268	0.00257343	0.00284071	0.00563157	0.00587518	0.00584168	0.00637538
ADMA		0.0129967	0.0132366	0.0118631	0.0123355	0.014112	0.0152639	0.0179419	0.0151716	0.00479019	0.00444244	0.00471162	0.00491038	0.00524569	0.00468637	0.00575025	0.00486527
ADP		0.324588	0.394296	0.324181	0.375293	0.474884	0.547733	0.639064	0.53813	0.405249	0.43694	0.429631	0.519482	0.494377	0.597786	0.50997	0.493511
ADP-glucose		0.0622392	0.0688233	0.0646877	0.0577065	0.0768282	0.0872005	0.0870967	0.0818831	N.D.	N.D.	N.D.	N.D.	N.D.	N.D.	N.D.	N.D.
ADP-ribose		N.D.	N.D.	N.D.	0.0125494	0.0166007	0.0171056	0.0172177	0.0169191	0.00388768	N.D.	0.0030395	N.D.	N.D.	0.00550734	0.0067613	0.00615891
Agmatine		N.D.	N.D.	N.D.	N.D.	N.D.	N.D.	N.D.	N.D.	N.D.	N.D.	N.D.	0.000257306	N.D.	N.D.	N.D.	N.D.
Ala		11.3001	10.6009	9.98951	10.2807	8.42648	8.56681	8.67855	8.94117	3.11371	2.80988	3.08792	3.00306	2.10358	1.93691	2.0409	1.92574
Allantoin		2.13972	1.37139	2.62944	1.71445	0.777051	1.42742	0.846324	0.926033	0.169985	0.193581	0.814486	0.178444	0.234381	0.203157	0.196009	0.351344
alpha-Aminoadipate		0.0675621	0.0676743	0.0641132	0.0663821	0.0498995	0.0523122	0.0545807	0.0521473	0.0282401	0.0261182	0.0285642	0.0269974	0.0256665	0.024235	0.0232022	0.0228842
AMP		0.0984586	0.102224	0.100797	0.145653	0.139188	0.141176	0.144351	0.151643	0.031679	0.0375143	0.0343391	0.0364529	0.0548311	0.0544377	0.0484344	0.0512052
Arg		1.38632	1.75764	1.33348	1.29325	2.31226	2.9765	3.39304	2.60638	1.03733	1.06084	1.30343	1.1797	1.07095	1.17531	1.06946	1.03803
Argininosuccinate		0.462176	0.473346	0.418737	0.429327	0.487201	0.486774	0.451328	0.459867	0.117335	0.105661	0.116696	0.115618	0.0873867	0.080476	0.087172	0.0815265
Asn		5.21275	5.13805	4.78747	4.7815	6.28311	6.44273	6.29969	6.35443	5.22793	4.9073	5.44767	4.90314	3.00892	2.71566	2.77855	2.65303
Asp		7.29244	7.00832	6.65975	6.58022	1.71841	1.6829	1.50693	1.60804	1.05876	1.01925	1.30999	1.05615	0.643907	0.513503	0.531407	0.511672
ATP		4.64448	6.57212	5.03518	5.11529	4.06156	6.05786	7.61877	5.30348	3.25659	3.8633	4.26604	4.45356	3.77631	4.75072	3.97214	3.62506
Azelate		0.0170793	0.00756694	0.0108365	0.0161425	0.00966846	0.0125158	0.00642396	0.00891952	0.00254975	0.00166874	0.00165787	0.00298165	0.00443984	0.00697263	0.00432424	0.00450473
beta-Ala		2.82063	2.78526	2.65481	2.62514	1.84484	1.82418	1.86025	1.86364	1.12493	1.06891	1.10322	1.12231	0.77233	0.730346	0.766395	0.711417
Betaine		0.231335	0.227585	0.223857	0.192854	0.223045	0.217798	0.21249	0.220964	0.142061	0.185596	0.17626	0.152972	0.172354	0.127807	0.124141	0.129561
Betaine aldehyde		N.D.	N.D.	0.0813977	0.100091	0.0750357	0.109537	0.0922124	0.122965	0.0364468	0.0637887	0.0493849	0.0398464	0.0865826	0.04275	0.0487704	0.0626657
Butanoate		0.0322787	0.0324939	0.0307321	0.0265304	0.0319333	0.0241518	0.0252659	0.0312479	0.0120903	0.012971	0.0127135	0.0131236	0.014277	0.0163449	0.0139002	0.0138965
Carbamoylaspartate		0.165941	0.138009	0.153848	0.142734	0.118531	0.119671	0.110171	0.0981341	0.0471416	0.0394239	0.0369729	0.0446119	0.0310802	0.035244	0.0336388	0.0310448
Carnitine		0.14216	0.146977	0.133161	0.13854	0.203606	0.216306	0.227989	0.228553	0.0897774	0.0869932	0.0911418	0.0852847	0.10636	0.0997978	0.106758	0.0990625
Carnosine		0.0108958	0.00978289	0.00963676	0.00876258	0.00663727	0.00924045	0.00951054	0.0086428	0.0173625	0.0157379	0.0173816	0.0153045	0.0124198	0.0129421	0.0144476	0.0127252
CDP		0.00945693	0.0125649	0.00953605	0.0149091	0.014983	0.019075	0.0255165	0.0182526	0.0141748	0.0153382	0.0144662	0.0215865	0.0182802	0.0227152	0.0172027	0.0186626
CDP-choline		N.D.	0.0135285	0.0207394	0.0256762	0.222592	0.23897	0.25706	0.267503	N.D.	N.D.	N.D.	N.D.	0.0188614	0.0179463	0.0177044	0.0192815
Choline		0.103021	0.106696	0.114911	0.145269	0.105281	0.107657	0.11038	0.11079	0.0459393	0.0521683	0.051529	0.0463267	0.143474	0.14058	0.140413	0.13254
cis-Aconitate		0.201268	0.164726	0.185704	0.184754	0.205486	0.213933	0.21519	0.224267	0.0705894	0.0651749	0.0655219	0.0659369	0.0871495	0.0811069	0.0822415	0.0770554
Citramalate		0.00737095	N.D.	0.00377914	N.D.	N.D.	N.D.	N.D.	N.D.	N.D.	N.D.	N.D.	N.D.	N.D.	N.D.	N.D.	N.D.
Citrate		2.55024	2.4225	2.39486	2.40386	3.1776	3.24669	3.19254	3.17948	1.26716	1.12868	1.10758	1.20534	1.49325	1.53133	1.42863	1.40378
Citrulline		0.0972314	0.0920923	0.0882863	0.0895542	0.119791	0.121615	0.118202	0.112032	0.0650934	0.0612875	0.064914	0.0634184	0.0456974	0.0397622	0.0412555	0.0393541
CMP		0.00861736	0.0123905	0.00977897	0.0162185	0.0192731	0.0187117	0.0203346	0.0206328	0.00511575	0.00567483	0.00501262	0.00578846	0.00571183	0.00762615	0.00626493	0.00633492
CMP-N-acetylneuraminate		0.396007	0.366893	0.359469	0.356032	0.239843	0.25255	0.250082	0.246749	0.0304405	0.0290431	0.0283088	0.0294508	0.0279729	0.0272967	0.0291898	0.0265216
CoA		0.0534741	0.0649908	0.0576019	0.0478645	0.411942	0.422658	0.465753	0.443403	0.0309743	0.0317841	0.0263861	0.0267549	0.0710161	0.0775989	0.0784446	0.0681961
Creatine		4.19347	4.33533	3.95765	4.41776	7.40295	7.75454	8.35479	8.61205	3.47923	3.20581	3.3388	3.18604	5.10117	4.84803	4.7311	4.66218
Creatinine		0.13565	0.130945	0.153514	0.150191	0.223324	0.210699	0.204299	0.226846	0.0522107	0.0681625	0.0597027	0.0681315	0.0953716	0.0772996	0.0737117	0.0812714
CTP		0.36214	0.559752	0.412558	0.419683	0.327425	0.534096	0.673227	0.442663	0.254397	0.319033	0.357267	0.390898	0.282306	0.362392	0.297091	0.258678
Cyclohexylamine		0.0103253	0.0064293	0.00929249	0.00855007	N.D.	0.00682916	N.D.	N.D.	N.D.	0.000364498	0.00157917	N.D.	N.D.	N.D.	N.D.	0.00118002
Cys		0.0209283	0.0111468	0.0111297	0.00808886	0.0250081	0.0362392	0.0302022	0.0277075	0.0269478	0.0237151	0.0759158	0.0400297	0.0160826	0.0164267	0.0190028	0.0162426
Cys-Gly		N.D.	N.D.	N.D.	N.D.	N.D.	N.D.	N.D.	N.D.	0.00309488	0.0028748	0.00613303	0.00310522	N.D.	N.D.	0.00261654	N.D.
Cystathionine		0.0511989	0.0517246	0.0476328	0.0483596	0.0352965	0.0386107	0.0311332	0.0359896	0.0265129	0.0233498	0.0243194	0.0265834	0.0157743	0.0150713	0.0168846	0.0156498
Cysteate		N.D.	N.D.	N.D.	N.D.	0.00298535	N.D.	N.D.	0.00162052	N.D.	N.D.	0.000506675	0.000789102	N.D.	N.D.	N.D.	N.D.
Cysteine-glutathione disulphide -Divalent		N.D.	N.D.	N.D.	0.0196612	N.D.	0.00562198	0.00667722	N.D.	0.00541363	0.00461731	0.0179734	0.00637372	N.D.	0.00166708	0.0023422	0.00204067
Cytidine		0.00726982	0.00737794	0.00619388	0.00729087	0.0047933	0.00517673	0.00870098	0.00654902	0.00262049	0.00284571	0.0041349	0.00359261	0.00351275	0.00358829	0.00329826	0.0035267
Cytosine		N.D.	N.D.	0.00242432	N.D.	0.00717908	0.00623286	0.00677571	0.00642708	0.000593129	0.00144908	0.00126976	0.00118652	0.00226496	0.0013825	0.00204112	0.0023709
dADP		N.D.	N.D.	N.D.	N.D.	N.D.	N.D.	N.D.	N.D.	0.00136134	0.00113255	0.00116771	0.00119044	0.000781667	0.000827703	0.000447009	0.000602753
dAMP		N.D.	N.D.	N.D.	0.00113391	N.D.	N.D.	N.D.	N.D.	N.D.	N.D.	N.D.	N.D.	N.D.	N.D.	N.D.	N.D.
dATP		0.0130364	0.0223546	0.0156729	0.015072	0.0079795	0.0106735	0.00799923	0.00789657	0.00968692	0.00907104	0.0113981	0.0101052	0.0065959	0.00633396	0.00523119	0.00463109
dCMP		0.00233032	0.00413248	N.D.	0.00344124	N.D.	0.0025098	N.D.	N.D.	0.00203963	0.00137681	0.00133905	0.0018147	N.D.	N.D.	0.00194108	0.00131663
dCTP		0.00945901	0.0132335	0.00935244	0.00832417	0.00658056	0.00714423	0.00652418	0.00818576	0.00348361	0.00388188	0.00377888	0.00463173	0.00326768	0.00301539	0.00357086	0.00268743
Decanoate		0.0307439	0.0301169	0.0305722	0.0223448	0.0286207	0.0261421	0.0268524	0.0234335	0.00677071	0.00677119	0.00463014	0.00485345	0.0140119	0.012389	0.010594	0.00450887
DHAP		0.0831094	0.0865583	0.126333	0.0855294	0.0396221	0.0644739	0.0289087	0.0294624	0.00323042	0.00359783	0.00722108	0.00275407	N.D.	N.D.	0.0044909	N.D.
Diethanolamine		0.186018	0.239119	0.139764	0.423946	0.357001	0.117412	0.100762	0.211607	0.0859295	0.0254729	0.0487589	0.150135	0.105683	0.126011	0.302206	0.198866
Dihydrouracil		4.20418	3.77452	3.91289	3.73722	2.41876	2.87112	2.50335	2.78943	0.904094	0.768064	0.726014	0.730544	1.53681	1.58729	2.19151	1.75793
Dodecanedioate		0.00188912	0.00252014	0.00159546	0.00168228	0.00212812	0.00162406	0.0011617	0.00170432	0.000464981	0.00027852	0.000550103	0.000292545	0.000566271	0.000489491	0.000820868	0.00086297
Dodecanoate		0.103168	0.172696	0.113411	0.147675	0.162442	0.113708	0.103443	0.167227	0.0493895	0.029516	0.0336917	0.039208	0.0640456	0.0553935	0.0676021	0.0541459
dTDP		N.D.	N.D.	N.D.	0.00303483	N.D.	N.D.	N.D.	N.D.	0.00156556	0.00197206	0.00198348	0.00238711	N.D.	N.D.	N.D.	N.D.
dTMP		N.D.	N.D.	N.D.	0.00203	0.0016063	0.0016165	0.0013619	0.00171288	0.00243635	0.00224577	0.00270122	0.00263592	0.000981542	0.00122321	0.0017672	0.00146722
dTTP		0.026536	0.0399696	0.0349138	0.0319591	0.0195658	0.0238044	0.0253166	0.0198947	0.020577	0.0206692	0.025605	0.0254523	0.0116593	0.0107484	0.0102012	0.00923264
dUMP		N.D.	N.D.	N.D.	0.0038252	N.D.	0.00606556	0.00656076	0.00786915	0.00291288	0.00211003	0.00210774	0.00233827	N.D.	N.D.	N.D.	N.D.
Ethanolamine phosphate		0.0393133	0.0366925	0.0365075	0.0388785	3.65867	3.523	3.59946	3.6153	0.0324581	0.0268461	0.0263567	0.0279869	1.26084	1.38371	1.31495	1.38325
F1,6P		0.171801	0.227562	0.239414	0.234362	0.149268	0.183669	0.183855	0.145667	0.0243917	0.0285599	0.0293125	0.0333519	0.0297264	0.035019	0.0301952	0.0274872
F6P		0.138758	0.124419	0.117219	0.110408	0.0526268	0.0476288	0.0357301	0.0490887	0.00289013	0.00351447	0.00302355	0.00271545	0.00491909	0.00364088	0.00407764	0.00383538
FAD		0.0293442	0.0315699	0.0278205	0.0257826	0.0388721	0.0285327	0.0346736	0.0347766	0.005787	0.00812219	0.00886983	0.00591293	0.0130314	0.0132352	0.00988834	0.0106685
Fumarate		1.30475	1.33201	1.33339	1.2865	0.70296	0.669432	0.622825	0.679075	0.180818	0.159965	0.15818	0.172665	0.127595	0.126601	0.128829	0.130788
G1P		0.094417	0.0887034	0.0885023	0.084978	0.0558095	0.0515219	0.0472564	0.0540404	0.0254365	0.0249859	0.0230728	0.0266984	0.0185118	0.0182028	0.0193044	0.0172434
G6P		0.41005	0.387049	0.366733	0.318543	0.159996	0.146612	0.119523	0.14949	0.0101634	0.0100912	0.0117839	0.00911436	0.0143844	0.0136942	0.0133075	0.0111775
GABA		13.3579	13.2705	13.0916	12.7901	14.304	15.4618	15.5978	15.2227	0.5057	0.504587	0.552501	0.502452	1.15175	1.13847	1.13139	1.12699
gamma-Butyrobetaine		0.0730136	0.0767129	0.0710119	0.0730982	0.0554005	0.0564621	0.0577742	0.0574784	0.0359453	0.0335693	0.0347817	0.0338061	0.0254543	0.02157	0.024386	0.0230091
gamma-Glu-cys		0.0518762	0.0536171	0.0448221	0.0407143	0.170317	0.185815	0.19366	0.160731	0.0604554	0.0547533	0.0518232	0.0593346	0.0662227	0.0672377	0.0664597	0.071991
gamma-Guanidinobutyrate		0.00903485	0.00771556	0.00762828	0.0082544	0.0201046	0.018837	0.020985	0.0204288	0.00597469	0.00609564	0.00592735	0.0053785	0.00849612	0.00841503	0.00904406	0.00877717
GDP		0.076381	0.111754	0.0886757	0.0955851	0.075317	0.124672	0.151042	0.104178	0.0968824	0.111618	0.1159	0.138119	0.110489	0.146881	0.114796	0.109137
GDP-mannose		0.0222871	0.0233186	0.0218856	0.0224617	0.027706	0.0332704	0.0369659	0.0297979	0.012703	0.0134562	0.0156532	0.0123423	0.0177785	0.016237	0.0146438	0.0154492
Gln		3.24624	3.40359	3.31428	3.28397	11.2944	11.5079	11.0676	11.2278	7.98175	7.36439	7.99352	7.34203	6.20242	5.60448	5.84537	5.5811
Glu		38.52	37.4223	36.4983	35.253	19.9807	20.5378	19.2738	18.8218	12.048	10.7931	10.8519	11.2817	7.8191	7.50371	7.71283	7.37234
Gluconate		0.0327077	0.0299698	0.0314828	N.D.	0.0521387	0.0473951	0.0529195	0.0513071	0.0225268	0.0201868	0.0210814	0.0209587	0.0262046	0.0298185	0.0247345	0.0248368
Glucuronate		0.027352	0.0290176	0.0294297	0.0252744	0.0639497	0.0654381	0.0590167	0.0594442	0.00268078	0.00247886	0.00251435	0.00283108	0.00456284	0.00374541	0.00451957	0.00523192
Glu-Glu		0.0133243	0.00922752	0.0106498	0.00774784	0.00974787	0.00902225	0.00892792	0.0104371	0.00611841	0.00639651	0.00559885	0.00597284	0.00501434	0.00466672	0.00582437	0.00418118
Glutarate		0.191409	0.159383	0.161584	0.160319	0.0391599	0.0383784	0.0346528	0.0350307	0.0244593	0.0240222	0.0226836	0.0203666	0.0133618	0.0131633	0.0135412	0.0123028
Glutathione(ox)		3.63101	2.65626	2.26365	8.33739	2.8157	2.89272	2.95755	2.5474	0.80671	0.771816	1.14863	0.766704	0.84968	0.902748	0.886906	1.02554
Glutathione(red)		38.7048	39.578	39.1957	26.5981	27.4837	28.5975	28.0081	28.6512	7.63275	7.22191	6.93108	7.26667	10.9991	10.7791	11.2168	10.1499
Gly		2.71095	2.73065	2.57064	2.63864	8.52458	8.60586	9.02907	8.88903	3.71316	3.30258	3.54404	3.57542	5.01164	4.7944	4.90906	4.89985
Glycerophosphate		0.413965	0.412088	0.427498	0.47833	0.466532	0.452185	0.438114	0.43885	0.102253	0.105299	0.0636705	0.135951	0.15625	0.141712	0.110168	0.105057
Glycerophosphorylcholine		2.17181	2.207	2.07411	2.35302	1.12109	1.12885	1.02825	1.09764	0.137241	0.137523	0.13891	0.138582	0.338536	0.374527	0.366829	0.356245
Glycolate		0.204341	0.140573	0.157306	0.159555	0.162606	0.169798	0.159812	0.169699	0.0376256	0.0347246	0.0376268	0.0394286	0.0616085	0.0532679	0.0654873	0.0589403
Gly-Gly		0.0195169	0.0224317	0.0209553	0.0193839	0.031943	0.0386067	0.0367472	0.0375497	0.0137536	0.0142645	0.014825	0.0135673	0.0164889	0.0153041	0.0155082	0.0162859
GMP		0.0127564	0.0134297	0.0129821	0.0204813	0.0210729	0.0214672	0.0230652	0.0217364	0.00814304	0.01019	0.00912225	0.00925454	0.011987	0.0126601	0.0114077	0.01277
GTP		1.133	1.87176	1.35707	1.37129	0.807124	1.5841	2.09228	1.29515	0.99406	1.30805	1.50253	1.4788	1.11591	1.4477	1.18978	1.03922
Guanidinoacetate		0.00924804	0.00831843	0.00726769	0.00811354	0.00931079	0.00866559	0.00815951	0.0098039	0.000356006	0.00127437	0.00144329	0.00156896	0.00404266	0.0023491	0.00182816	0.00247038
Guanine		N.D.	N.D.	N.D.	N.D.	0.00474374	N.D.	N.D.	0.00659992	N.D.	0.00190397	0.001099	0.00119355	N.D.	0.00243224	0.00237242	0.0022574
Guanosine		N.D.	N.D.	N.D.	N.D.	N.D.	N.D.	N.D.	N.D.	0.000535915	0.00064875	0.000442269	0.000725233	0.0010586	0.000825498	0.000972172	N.D.
Heptanoate		0.0131379	0.0123719	0.0122355	0.0084694	0.0180526	0.0124284	0.011087	0.008933	0.00342925	0.00366561	0.0020754	0.00218499	0.00553904	0.00452358	0.00373431	0.00386993
Hexanoate		0.0273384	0.0279396	0.0247555	0.0204486	0.0243893	0.0239104	0.0243417	0.0179231	0.00655497	0.00555898	0.00527773	0.00521558	0.00815441	0.00824813	0.00807355	0.00727935
His		0.863325	0.863883	0.774378	0.788462	1.23598	1.26949	1.27421	1.24738	0.538128	0.479647	0.515304	0.502801	0.437046	0.417641	0.436484	0.396076
Homocysteine		0.00532526	0.00329387	N.D.	N.D.	N.D.	N.D.	N.D.	N.D.	0.00376229	0.00257394	0.00430685	0.00358376	N.D.	N.D.	N.D.	N.D.
Homoserine		0.0172872	0.0209404	0.0169053	0.0151645	0.0141267	0.0215544	0.0215453	0.0200228	0.014446	0.0169135	0.0188451	0.0195578	0.00915478	0.00955054	0.0087349	0.0107843
Hydroxyproline		3.24508	3.19797	2.99589	2.99284	3.33954	3.4199	3.39162	3.34619	3.42634	3.19491	3.45878	3.31958	1.59662	1.41242	1.48065	1.38179
Hypotaurine		4.95373	4.9436	4.61637	4.50357	3.52899	3.56848	3.616	3.58385	1.038	0.973805	1.04917	1.02215	0.881814	0.86626	0.874601	0.827671
Hypoxanthine		N.D.	N.D.	N.D.	N.D.	N.D.	N.D.	N.D.	N.D.	0.00570275	0.00350979	N.D.	0.0031294	N.D.	N.D.	N.D.	0.00193155
Ile		2.47295	2.54881	2.35982	2.33846	3.39608	3.5388	3.4594	3.48927	1.48245	1.31409	1.43693	1.3633	1.36673	1.23318	1.30134	1.26234
Imidazole-4-acetate		N.D.	N.D.	N.D.	N.D.	N.D.	N.D.	N.D.	N.D.	0.00113983	N.D.	N.D.	N.D.	N.D.	N.D.	N.D.	N.D.
IMP		0.0121931	0.0101538	0.0106083	0.0121508	0.00884764	0.00963279	0.00814787	0.0100537	0.00250937	0.00204398	0.00422684	0.0031157	0.00356781	0.00359159	0.0021922	0.00347725
Indole-3-acetaldehyde		0.58595	0.330646	0.586335	0.409278	N.D.	0.350431	N.D.	N.D.	N.D.	N.D.	0.195877	0.0472569	0.0547487	N.D.	0.0668525	0.114211
Inosine		N.D.	0.00780951	N.D.	N.D.	N.D.	N.D.	N.D.	N.D.	N.D.	N.D.	N.D.	N.D.	N.D.	N.D.	N.D.	N.D.
Isethionate		0.0144877	0.0124185	0.0154337	0.0124279	0.0135265	0.0123113	0.0175481	0.0124772	0.00571585	0.00521859	0.00483712	0.0053664	0.00614409	0.0079174	0.00729974	0.00579455
Isobutyryl CoA		0.00419936	0.00409672	0.00414865	0.0039989	0.00207704	0.00234836	0.00192503	0.0020947	0.00020431	0.000259478	0.000221587	0.000227772	0.000202834	0.00020572	0.000332076	0.000349302
Isocitrate		0.114512	0.098244	0.107866	0.0921828	0.145156	0.144955	0.141344	0.14784	0.0705107	0.0671297	0.0640072	0.070229	0.0845764	0.0901208	0.0820434	0.0785442
Kynurenine		0.0057489	0.00522098	0.00650323	0.00570078	0.00895477	0.00950633	0.0092789	0.00915605	0.00443294	0.00337374	0.00382514	0.00378408	0.0035131	0.00336936	0.00300072	0.00315333
Lactate		34.8599	34.2402	31.1753	32.3861	43.7665	43.5807	43.2943	46.8537	16.4571	14.4425	15.2344	14.6403	23.248	22.6103	22.5748	21.6779
Leu		2.16806	2.14998	2.09723	2.07773	3.28013	3.41753	3.49549	3.44463	1.22194	1.12938	1.22389	1.17958	1.30223	1.21443	1.22492	1.22372
Lys		0.347221	0.432635	0.353661	0.35918	0.740872	0.847163	0.946578	0.770504	0.126161	0.125511	0.155246	0.14973	0.254618	0.290516	0.255121	0.24818
Malate		5.0375	4.84714	4.5076	4.52899	2.83142	2.78827	2.53159	2.73096	0.77577	0.717809	0.718826	0.782984	0.596432	0.588535	0.596117	0.589503
Malonate		0.0446244	0.0241975	0.027592	0.0291738	0.0651632	0.0566	0.0579898	0.0512761	0.00718912	0.00639973	0.00501241	0.00560926	0.00936043	0.0101803	0.00870206	0.0118919
Malonyl CoA		0.00741128	0.00573558	0.00660999	0.00752541	0.025699	0.0325233	0.0300775	0.031515	0.00146542	0.00153777	0.00117397	0.00139914	0.00206583	0.00241731	0.00134155	0.00206748
Melamine		N.D.	N.D.	N.D.	0.00293528	N.D.	N.D.	N.D.	N.D.	N.D.	N.D.	N.D.	0.00184533	N.D.	N.D.	N.D.	N.D.
Melatonin		N.D.	N.D.	N.D.	N.D.	N.D.	N.D.	N.D.	N.D.	0.00733874	N.D.	N.D.	N.D.	N.D.	N.D.	N.D.	N.D.
Met		0.836223	0.834312	0.730845	0.684342	1.22337	1.23217	1.17404	1.07776	0.36609	0.323428	0.34709	0.304964	0.420443	0.374525	0.372469	0.333647
Methionine sulfoxide		0.0501251	0.0544879	0.0523771	0.0616235	0.0730168	0.0759044	0.0822296	0.0878709	0.0339668	0.0293993	0.0306776	0.0316605	0.0230495	0.0202569	0.0229441	0.0222433
N,N-Dimethylglycine		0.0176921	0.0186591	N.D.	0.0206846	0.0188018	0.0226249	N.D.	0.0226047	0.00790181	0.0121196	0.0111038	0.0089906	0.0115277	0.00795894	0.00940721	0.00944294
N1,N8-Diacetylspermidine		N.D.	N.D.	N.D.	N.D.	N.D.	N.D.	N.D.	N.D.	0.0105002	0.00934558	0.00976121	0.00964338	0.0213532	0.0220843	0.0235901	0.0221013
N1-Acetylspermidine		N.D.	N.D.	N.D.	N.D.	N.D.	N.D.	N.D.	N.D.	0.0158315	0.0148804	0.0171863	0.0153987	0.0347979	0.0407466	0.0382593	0.0354572
N1-Acetylspermine		N.D.	N.D.	N.D.	N.D.	N.D.	N.D.	N.D.	N.D.	N.D.	N.D.	N.D.	N.D.	N.D.	0.00123759	0.000975132	0.00114347
N6,N6,N6-Trimethyllysine		0.00604807	0.00491926	N.D.	N.D.	0.00676552	0.00974298	0.0091186	0.00806475	0.00804381	0.00750276	0.00834169	0.00815106	0.00927072	0.00922524	0.00946559	0.00884291
N8-Acetylspermidine		N.D.	0.00074604	N.D.	N.D.	N.D.	N.D.	N.D.	N.D.	0.0105074	0.0100921	0.0129424	0.0119371	0.00998345	0.00937903	0.00884322	0.00781853
N-Acetylaspartate		0.0572704	0.054855	0.0515221	0.0521643	0.0349654	0.0322015	0.0313845	0.034332	0.39113	0.337478	0.348537	0.355393	0.545082	0.549318	0.537973	0.542188
N-Acetyl-beta-alanine		0.117381	0.104614	0.110348	0.107729	N.D.	N.D.	N.D.	N.D.	0.0627223	0.0650891	0.069041	0.066085	N.D.	N.D.	N.D.	N.D.
N-Acetylglucosamine		N.D.	0.0281638	0.026692	0.0278992	N.D.	0.0234808	0.0195906	N.D.	0.0151917	0.0143003	0.0150256	0.0135317	0.0180489	0.0162323	N.D.	N.D.
N-Acetylglucosamine 1-phosphate		0.0838412	0.0786317	0.0732077	0.0750106	0.058957	0.0616722	0.0520986	0.0531194	0.0204671	0.0164751	0.0149648	0.0184197	0.0221392	0.0228985	0.0227386	0.0231678
N-Acetylglucosamine 6-phosphate		0.0123716	0.011271	0.0108991	0.0106347	0.00911888	0.0093137	0.00765481	0.00725617	0.00197665	0.00160623	0.00166457	0.00163624	0.00255336	0.00161623	0.00164893	0.00180209
N-Acetylglutamate		0.0148805	0.0160078	0.0135285	0.0153499	0.0101162	0.00961322	0.0109977	0.0114739	0.123082	0.107739	0.108661	0.112328	0.140367	0.139626	0.140027	0.135866
N-Acetylmethionine		0.0134299	0.0121358	0.0130535	0.0122883	0.0150965	0.0182771	0.0167447	0.0181926	0.0271024	0.0269381	0.0286891	0.027723	0.0361459	0.034199	0.034466	0.0325832
N-Acetylneuraminate		0.493373	0.46162	0.437277	0.449092	0.132505	0.134808	0.124	0.131567	0.0104929	0.0106029	0.0113921	0.0105675	0.0112028	0.00991976	0.0111213	0.0111768
N-Acetylputrescine		0.0903637	0.093924	0.0913534	0.0941288	0.0713718	0.0792678	0.0738092	0.0658288	0.415738	0.386894	0.42667	0.409856	0.392192	0.342039	0.36081	0.338828
NAD+		1.5916	1.59055	1.52349	1.54628	1.77548	1.78494	1.77415	1.73721	0.436419	0.394984	0.423261	0.391053	0.538366	0.552945	0.542525	0.539235
NADH		0.521865	0.512077	0.515299	0.509633	0.477298	0.495157	0.578023	0.516192	0.149141	0.139845	0.136937	0.152068	0.180468	0.189347	0.199802	0.189003
NADP+		0.0287588	0.0283503	0.0261791	0.0267925	0.0297494	0.033761	0.0325117	0.0259602	0.00743193	0.00804589	0.00841318	0.00777995	0.00868033	0.0072387	0.00750869	0.00865057
NADPH		0.419645	0.471007	0.421238	0.408151	0.395951	0.391061	0.407508	0.38462	0.122106	0.110585	0.100812	0.103751	0.113492	0.106581	0.110203	0.100212
N-epsilon-Acetyllysine		N.D.	0.00319797	N.D.	N.D.	0.00309326	0.00293735	0.00415217	0.00492138	0.00230886	0.0022249	0.00198138	0.00181391	0.00222654	0.00202674	0.0019551	0.00216152
N-Formylmethionine		0.00428972	0.00530053	0.00570811	0.00646447	0.00628895	0.00709522	0.00849584	0.00890386	0.00177702	0.00245762	0.00258731	0.00240541	0.00718751	0.00717312	0.00707498	0.00545771
Nicotinamide		0.11817	0.100637	0.100438	0.100141	0.0984267	0.0907121	0.12332	0.104335	0.035627	0.034009	0.017675	0.0363822	0.0470641	0.0550229	0.0461802	0.0355049
o-Acetylcarnitine		0.0493903	0.0527527	0.0517269	0.0507341	0.0925198	0.098471	0.105764	0.103851	0.117845	0.113454	0.122449	0.110636	0.120384	0.112087	0.125159	0.118403
Octanoate		0.0231928	0.020582	0.0179522	0.0133343	0.0268763	0.0211049	0.0200879	0.019236	0.00626377	0.00593245	0.00363611	0.0043023	0.0140418	0.014245	0.0117771	0.00966277
o-Hydroxybenzoate		0.0118976	0.00848705	0.00948493	0.00889328	0.00792251	0.00831552	0.00869237	0.00715273	0.00154933	0.0014104	0.00148407	0.00175769	0.00244904	0.00294642	0.00184053	0.00241609
O-Phosphoserine		N.D.	N.D.	0.00300506	0.00258564	0.00199778	0.00253336	0.00306167	N.D.	0.000648972	0.000496503	0.000716754	0.000686	N.D.	N.D.	0.0012536	0.00079313
Ophthalmate		N.D.	N.D.	0.00367378	N.D.	0.00399444	N.D.	N.D.	N.D.	0.00183523	0.00175827	0.0018015	0.00176531	0.0027252	0.00287974	0.00297915	0.00322524
Ornithine		0.300207	0.378019	0.292977	0.285452	0.524961	0.666126	0.749356	0.600033	0.0905382	0.0980404	0.127561	0.112163	0.112149	0.118436	0.110511	0.104699
Orotidine 5'-monophosphate		0.00226642	N.D.	0.00291663	N.D.	0.00245274	N.D.	N.D.	N.D.	N.D.	N.D.	N.D.	N.D.	N.D.	N.D.	N.D.	N.D.
Pantothenate		0.596385	0.576958	0.556213	0.560919	0.560992	0.547697	0.543511	0.557011	0.116121	0.102524	0.104024	0.107481	0.0860749	0.0886871	0.0894433	0.0871398
Pelargonate		0.0731424	0.0596565	0.0618242	0.0496211	0.0716461	0.0616604	0.0643124	0.0504839	0.0177418	0.0150519	0.0099975	0.0117196	0.0281389	0.0249512	0.0211483	0.0148022
Pentanoate + 3-Methylbutanoate		0.0466035	0.0380872	0.0365832	0.03233	0.0288014	0.0294061	0.028472	0.020853	0.0116066	0.0123852	0.0127177	0.00856237	0.010305	0.00884725	0.0115452	0.0103177
PEP		0.0485898	0.043011	0.044052	0.0375456	0.0246052	0.0259026	0.0298165	0.0242468	0.0073127	0.00721501	0.00859056	0.00761451	0.00605448	0.00644138	0.00622223	0.00572824
Phe		0.602642	0.61749	0.578986	0.574964	1.03789	1.05233	1.0732	1.04337	0.282855	0.25604	0.28001	0.265087	0.367305	0.334775	0.345378	0.33761
Phenaceturate		0.0106451	0.0105822	0.0102574	0.00860239	0.0281465	0.0236279	0.0218247	0.0232452	0.0122427	0.00949987	0.0104579	0.00802525	0.0133134	0.0126285	0.0141084	0.0152412
Phosphorylcholine		28.5727	28.4923	27.2675	26.5489	25.0901	26.9389	26.3532	25.8517	4.63004	4.35387	4.60707	4.40471	6.22724	6.09839	6.14863	5.81932
Phthalate		0.0101964	0.00340182	0.00326927	0.00619592	0.00431904	0.00324055	0.00349449	0.00371658	0.00108954	0.000860029	0.000808963	0.00159353	0.00218171	0.00138377	0.00128689	0.0019121
Phytate		N.D.	N.D.	N.D.	N.D.	N.D.	N.D.	N.D.	N.D.	0.00228672	0.00552226	0.008299	0.0096914	N.D.	0.00451933	N.D.	N.D.
Pimelate		0.00598926	N.D.	0.0032223	0.00254638	0.00307199	0.00381758	N.D.	0.00351719	0.00101858	0.000534318	0.000750126	0.00104335	0.00108389	0.00134178	0.00132666	0.00155618
Pipecolate		0.00329202	0.00372225	0.00329808	0.00309073	0.00203772	0.00252675	0.00214215	0.00225499	0.00194325	0.00152937	0.00208004	0.00185414	0.00164463	0.00119124	0.00151173	0.00137245
Pro		5.66215	5.68195	5.37384	5.37279	4.60952	4.72531	4.97167	4.87175	5.83465	5.30906	5.68964	5.48396	4.35215	4.09381	4.18258	4.04234
Proline betaine		0.00391608	0.00261353	0.00232997	0.00232876	0.00339911	0.00124726	0.00108389	N.D.	0.000757848	0.000696027	0.000695113	0.000553023	0.000776118	N.D.	N.D.	N.D.
Propionate		N.D.	N.D.	N.D.	N.D.	N.D.	N.D.	0.0438598	N.D.	0.0192523	0.0152474	0.0169796	N.D.	N.D.	0.0329523	N.D.	N.D.
PRPP		0.0576128	0.125873	0.079087	0.116058	0.0499447	0.118062	0.140674	0.0984685	0.00368346	0.00624965	0.0111477	0.00930433	0.0291017	0.0322763	0.0270428	0.0237806
Pterin		N.D.	N.D.	N.D.	N.D.	N.D.	N.D.	N.D.	N.D.	0.00205569	0.00218977	0.00171267	0.00144972	0.0014462	0.00136402	0.00146127	0.00137234
Putrescine(1,4-Butanediamine)		0.173104	0.183353	0.154712	0.159589	0.15034	0.158526	0.158761	0.163328	0.0541886	0.0512396	0.0627419	0.0581922	0.0516361	0.0499594	0.0495484	0.0432437
Pyridoxal		0.020074	0.0180318	0.0173816	0.0171891	0.0213771	0.0234218	0.0197234	0.0198164	0.00444862	0.00475266	0.00542399	0.00479617	0.00731689	0.00524781	0.00536934	0.00702006
Pyridoxamine 5'-phosphate		0.0147498	0.0127033	0.0131525	0.0109949	0.0182433	0.0184104	0.016577	0.0184766	0.00384528	0.00435129	0.00552662	0.00506473	0.00776921	0.00826803	0.00676486	0.00721994
Pyridoxine		0.0113774	0.0123469	0.0110883	0.0117218	0.017086	0.0168845	0.0163621	0.0172814	0.00557117	0.00475965	0.00566284	0.00539599	0.00569957	0.00689445	0.00715985	0.00640072
Pyruvate		1.05782	0.965486	0.99109	0.973419	0.724912	0.720119	0.604544	0.713297	0.141723	0.122025	0.155487	0.103634	0.251943	0.232225	0.218712	0.24228
R5P		0.0169782	0.0142502	0.016704	0.00468209	N.D.	0.0172722	N.D.	N.D.	N.D.	N.D.	N.D.	N.D.	N.D.	N.D.	N.D.	N.D.
Ribulose 1,5-diphosphate		0.00941753	0.0117439	0.0100043	0.0118112	0.017215	0.0252077	0.0266136	0.0201064	0.00454788	0.00559703	0.00528996	0.00670675	0.00422976	0.0057194	0.00523304	0.004559
Ru5P		0.0772764	0.072547	0.0755003	0.0773338	0.0615966	0.074489	0.0539679	0.0545618	0.00729364	0.00756748	0.0109944	0.00774887	0.0111816	0.012805	0.011514	0.0122426
S7P		0.0443554	0.0406757	0.0426644	0.0345764	0.0415901	0.0419315	0.038958	0.0452144	0.0107524	0.0102606	0.0101801	0.0101919	0.0148902	0.0161858	0.0163468	0.0166574
Saccharate		0.00626329	0.00652019	0.00569056	0.00686357	0.0121117	0.0111678	0.0145196	0.0119716	N.D.	0.00101171	0.00103353	0.00099387	0.00141231	N.D.	N.D.	0.00124614
SAH		0.0151345	0.0201223	0.015232	0.0181771	0.01392	0.0142695	0.0169957	0.012963	0.00900974	0.00850195	0.00703534	0.00989533	0.00669056	0.00681914	0.00682864	0.00569666
SAM+		0.0864663	0.105759	0.0921248	0.0885479	0.0728415	0.0911597	0.100177	0.075326	0.055704	0.0572627	0.0673968	0.0636109	0.0452977	0.0476591	0.0477705	0.0428806
Sarcosine		0.0294934	0.0163559	0.0181483	0.0304318	0.0326563	0.0423049	0.028589	0.0370412	0.0225142	0.0212425	0.0230101	0.0223275	0.0160121	0.0168549	0.0187033	0.0192766
SDMA		0.00230384	N.D.	N.D.	N.D.	0.00266544	0.00356384	0.00276889	0.00336672	0.00106889	0.000797815	0.00100536	0.000914092	N.D.	0.00107363	N.D.	0.00103144
Sebacate		0.00250848	N.D.	0.00192324	0.00223368	0.00164916	0.00184969	0.00126309	0.00156517	0.000317259	0.000160192	0.000418482	0.000293615	0.000554524	0.000350256	0.00072245	0.000673949
Ser		1.42904	1.39556	1.38352	1.45034	2.43863	2.40163	2.31118	2.28074	0.150272	0.16575	0.161832	0.159631	0.357319	0.310512	0.30852	0.336318
S-Lactoylglutathione		0.0794843	0.0801641	0.0749231	0.0746287	0.0418483	0.0447328	0.0389456	0.041674	0.00553691	0.00518028	0.00561016	0.00588981	0.0111145	0.0094505	0.011466	0.0110181
S-Methylmethionine		N.D.	N.D.	N.D.	N.D.	0.00139738	N.D.	0.00138159	N.D.	0.00116974	0.000732873	0.00119144	0.000537776	0.000582252	0.000593247	0.00062906	0.000445191
Spermidine		0.0251676	0.0269552	0.0280406	0.02505	0.0220915	0.0279996	0.0313945	0.0329538	0.0176375	0.0204594	0.0249068	0.0225983	0.0204063	0.0287605	0.0246628	0.0236487
Spermine		N.D.	0.00310412	N.D.	0.00184417	N.D.	0.00442142	0.00425531	0.00309176	0.00191666	0.00232433	0.00290191	0.00244594	0.00199738	0.00342658	0.00331275	0.00219879
Succinate		0.26093	0.260097	0.252259	0.286489	0.238132	0.231393	0.238934	0.250008	0.0468621	0.0380054	0.039428	0.041676	0.0685377	0.0663359	0.0611915	0.0714353
Taurine		2.51543	2.51744	2.44064	2.28575	1.72893	1.77336	1.63486	1.85856	0.531005	0.499671	0.506257	0.466486	0.538743	0.527767	0.476353	0.474969
TDP-glucose		N.D.	N.D.	N.D.	N.D.	0.00292516	0.00248362	0.00213784	N.D.	0.000523734	0.000657021	0.00059985	N.D.	0.000514381	0.000850148	0.000785026	N.D.
Terephthalate		0.0337757	0.013154	0.0132501	0.0128557	0.0104505	0.0101485	0.00969079	0.0112196	0.00315664	0.00251736	0.00282567	0.00242964	0.00388732	0.00419528	0.00417541	0.00482977
Thiamine		0.165604	0.176168	0.169723	0.176924	0.115396	0.135766	0.127423	0.130956	0.0476867	0.0460935	0.0492347	0.0468956	0.0384887	0.0349303	0.0380875	0.0350218
Thr		1.63074	1.69055	1.5854	1.62925	2.5263	2.60265	2.53135	2.5284	1.07613	1.04026	1.17174	1.0564	0.950459	0.859336	0.864953	0.849263
threo-beta-methylaspartate + Glu		28.6041	27.7956	26.16	26.2301	16.5072	16.1604	14.0991	14.5814	10.6103	9.11608	8.90543	10.0062	6.29422	6.30333	6.37046	6.13876
Threonate		0.482357	0.458978	0.469904	0.477217	0.429625	0.45375	0.506612	0.464509	0.132462	0.130175	0.145785	0.131424	0.193281	0.184905	0.192031	0.176045
Thymidine		0.831166	0.747113	0.769298	0.686565	0.789584	0.774383	0.800394	0.750505	0.254822	0.22451	0.229257	0.220782	0.384153	0.378556	0.291053	0.314803
Trigonelline		N.D.	0.00253129	N.D.	N.D.	0.00346324	N.D.	0.00249598	0.0021623	0.000392281	N.D.	N.D.	N.D.	N.D.	N.D.	N.D.	N.D.
Trimethylamine N-oxide		N.D.	0.0037859	0.00416068	0.00289143	0.00263365	0.00281731	0.00306146	0.00256043	0.000919711	0.00123542	0.000934226	0.000630576	0.00168799	N.D.	0.0015546	0.00125345
Trp		0.176161	0.181041	0.164812	0.163419	0.327631	0.343454	0.345291	0.340456	0.0777219	0.0730267	0.0768657	0.0757868	0.120215	0.11749	0.11806	0.114383
Tyr		1.03835	1.04916	0.977144	0.951785	1.57617	1.58346	1.62868	1.60259	0.566877	0.512351	0.54352	0.534882	0.55934	0.526626	0.524985	0.506821
Tyrosine methyl ester		N.D.	0.814077	N.D.	0.395559	0.613279	0.630453	N.D.	N.D.	0.116665	0.154242	0.210221	N.D.	0.397297	0.192242	0.376583	N.D.
UDP		0.0432839	0.047393	0.0397036	0.0707774	0.0524455	0.0683808	0.0864507	0.0649979	0.0725071	0.0856117	0.0895883	0.116152	0.0786921	0.0966514	0.0741063	0.0743338
UDP-glucose		1.04731	0.986981	1.01602	1.00432	0.637951	0.639728	0.61041	0.625501	0.422752	0.37907	0.389633	0.407251	0.327924	0.344095	0.348845	0.339292
UDP-glucuronate		0.494141	0.572783	0.50846	0.470443	0.583535	0.645072	0.638708	0.522974	0.118865	0.109857	0.105584	0.127696	0.0948511	0.105012	0.101845	0.0958503
UDP-N-acetylglucosamine		2.46462	2.38516	2.33195	1.99507	2.32641	2.26307	2.41038	2.3441	0.901845	0.771923	0.789913	0.793002	0.892012	0.923304	0.928385	0.902078
UMP		0.0423575	0.0474017	0.0390743	0.0524916	0.0671377	0.0572045	0.0798441	0.0727333	0.043734	0.04348	0.0223289	0.0485382	0.035175	0.0478673	0.0378886	0.0363925
Urate		0.0143214	0.0186303	0.0151199	0.0154937	0.0198687	0.0212099	0.024011	0.0228843	0.0109489	0.00939229	0.00998026	0.00954778	0.0177767	0.0157578	0.0167415	0.0147164
Urea		2.61052	2.519	2.20671	2.48148	1.92638	2.09049	2.02992	2.00572	0.858354	0.732289	0.825589	0.875452	1.03038	1.00137	0.95227	0.918075
Urocanate		N.D.	N.D.	0.0161252	0.010269	0.00794541	N.D.	0.00863926	0.00705143	0.00350425	N.D.	0.0029368	0.00479277	0.00730661	N.D.	N.D.	N.D.
UTP		1.21186	1.7486	1.38673	1.39863	0.956262	1.41191	1.78083	1.27809	1.03431	1.21113	1.35219	1.49863	1.06207	1.31995	1.04512	1.0064
Val		0.948262	0.998204	0.942561	0.941624	1.68095	1.71931	1.73191	1.70521	0.388297	0.367903	0.409306	0.38814	0.573193	0.540374	0.544949	0.530058
XMP		N.D.	0.00267516	0.00224611	N.D.	0.002381	0.00225808	0.0024734	N.D.	0.000897825	0.000838107	0.00062781	0.000951856	0.000800473	0.000935723	0.00101624	N.D.
