# Supplementary material for: L-2hydroxyglutaric acid rewires amino acid metabolism in colorectal cancer via the mTOR-ATF4 axis
Source: Oncogene. 2023 Mar 6;42(16):1294–307. doi: 10.1038/s41388-023-02632-7 (PMC10101855; doi:10.1038/s41388-023-02632-7)
Supplement: Supplementary file 3 — Supplementray table 2 [file 41388_2023_2632_MOESM3_ESM.xlsx]

## Sheet: Supplementary Table 2
Supplementary Table 2. Clinicopathological features of patients with colorectal cancer
UICC Stage	0	I	II	III	IV
Number of cases	2	5	14	16	10
Gender
Male	1	3	4	12	6
Female	1	2	10	4	4
Age (y)
Median	75	68	74	69	66
Range	73-74	42-84	37-93	49-90	36-82
Tumor size (mm)
Median	30	12	62	47	68
Min	10	10	30	30	40
Max	50	33	140	100	140
Tumor location
Cecum	0	0	3	0	0
Appendix	0	0	0	0	1
Ascending colon	1	1	2	3	4
Transverse colon	0	0	2	0	1
Descending colon	0	0	0	0	0
Sigmoid colon	1	3	2	3	1
Rectum	0	1	5	10	3
Histology
Well-differentiated adenocarcinoma	2	3	7	9	4
Moderately differentiated adenocarcinoma	0	1	5	4	5
Poorly differentiated adenocarcinoma	0	0	1	1	1
Mucinous adenocarcinoma	0	0	1	0	0
Papillary adenocarcinoma	0	1	0	1	0
Signet-ring cell carcinoma	0	0	0	1	0
