# Supplementary material for: L-2hydroxyglutaric acid rewires amino acid metabolism in colorectal cancer via the mTOR-ATF4 axis
Source: Oncogene. 2023 Mar 6;42(16):1294–307. doi: 10.1038/s41388-023-02632-7 (PMC10101855; doi:10.1038/s41388-023-02632-7)
Supplement: Supplementary file 4 — Supplementray table 3 [file 41388_2023_2632_MOESM4_ESM.xlsx]

## Sheet: Supplementary Table 3
Supplementary Table 3. Primer sequences.
Gene	Forward primer sequence (5'-3')	Reverse primer sequence (5'-3')
ADM2	CGTCAAACCCAGGGAGC	GTGAAGCTTCCAGACCACAG
ASNS	CAGTTCGTGCTTCAGTAGGT	CGCTATCTGTGTTCTTCCGA
ATF4	ATTGGCCATCTCCCAGAAAG	CTTCACTGCCCAGCTCTAAA
DDIT4	AGACACGGCTTACCTGGATG	CACACAAGTGTTCATCCTCAG
GPT2	AGGAGTCCTTTGAGCAATTC	TTAAACAGGTCTTCCGTCAG
MTHFD2	CTCCTTGTTCAGTTGCCTCT	TCCTTGTCTGGAGAAACAGC
PHGDH	AGGAAGGGCATCTTGGTTAT	ATTCCACAAGTGAGTTCTGC
PSAT1	CAGAGAATCTTGTGCGGGAA	GTTTAAGGGGACAGCACTGA
SLC1A4	GCAACTCAACAACGTAGAGC	TAATGGCAATGGTGAGGACC
SLC7A11	AATGCCCAGATATGCATCGT	ATGGGTCCGAATAGAGGGAA
SLC7A5	GGCCTTCATCGCAGTACAT	TCACGCTGTAGCAGTTCAC
TRIB3	CAAGCTGTGTCGCTTTGTC	GAATCATCTGGCCCAGTCAG
L2HGDH	ATTTGGTTGGTGCCTGCG	CGCCACCAACGATGACTAT
RPL27	CTGTCGTCAATAAGGATGTCT	CTTGTTCTTGCCTGTCTTGT
